# Supplementary material for: Immunofluorescent visualization of mouse interneuron subtypes
Source: F1000Res. 2014 Nov 20;3:242. Originally published 2014 Oct 13. [Version 2] doi: 10.12688/f1000research.5349.2 (PMC4240249; doi:10.12688/f1000research.5349.2)
Supplement: Dataset 1. Interneurons of hippocampus and spinal cord — http://dx.doi.org/10.5256/f1000research.5349.d36682 The raw microscopy images for both hippocampal and spinal cord interneurons are shown in the .czi files provided. [file f1000research-3-6146-s0000.tgz]

Archive with 1 entries (1 files):
- 4fc0c775-ae8c-445a-a1d6-96948919dee8_Raw_data_Interneurons_of_hippocampus_and_spinal_cord.zip
